# Supplementary material for: Machine learning identifies pupil size and corneal thickness as key predictors of axial elongation rate
Source: PLoS One. 2026 Apr 24;21(4):e0348085. doi: 10.1371/journal.pone.0348085 (PMC13108789; doi:10.1371/journal.pone.0348085)
Supplement: S1 File — (CSV) [file pone.0348085.s001.csv]

ageofonset	CC	ACD	CCT	CD	PS	rateofAL
5	44.83	3.86	586.27	11.4	3.94	0.25
5	43.29	3.85	549.02	13.6	4.67	0.93
5	44.07	3.07	493.14	11.9	2.78	0.7
5	43.24	3.18	500.98	12.1	2.78	0.7
5	46.3	4.12	526.47	12	4.44	0.71
5	43.64	3.94	536.27	12.1	4.11	0.78
6	39.32	3.55	515.69	12.3	3.78	0.7
6	38.95	3.98	538.24	12	3.72	0.65
6	44.32	3.73	550.98	11.9	3.11	0.65
6	49.19	3.31	530.39	10.9	2.5	0.65
6	43.62	3.76	513.73	12.1	3.56	0.9
6	44.42	3.69	522.55	11.5	4.17	0.78
6	43.14	4.07	514.71	12.7	2.56	0.88
6	42.27	2.62	545.1	11.7	3.72	0.8
6	42.3	3.02	539.22	11.7	3.61	0.8
6	44	4.16	521.57	12.3	3.67	0.95
6	43.03	3.13	525.49	11.7	3.17	0.73
6	42.89	3.79	536.27	12.1	3.67	0.8
6	42.54	3.86	541.18	12.1	3.61	0.73
7	45.48	4.08	558.82	11.8	4.17	0.63
7	45.1	4.05	557.84	11.7	4.06	0.63
7	44.03	3.73	536.27	11.7	3.78	0.9
7	44.09	3.72	537.25	11.6	3.94	0.8
7	41.55	4.03	600	12.6	3.83	0.58
7	41.7	4.04	594.12	12.5	3.78	0.58
7	41.46	3.76	551.96	12.1	4	0.8
7	43.47	3.87	567.65	11.7	3	0.73
7	43.39	3.82	559.8	11.9	3.17	0.65
7	43.19	3.73	559.8	12	3.22	0.65
7	43.21	3.91	556.86	12.5	3.78	0.95
7	42.3	4.19	583.33	12.2	3.78	0.65
7	43.72	3.78	547.06	11.6	3.06	0.73
7	43.82	4.01	552.94	12.4	3.28	0.88
7	44.05	3.96	556.86	12.7	3.33	0.88
7	45.31	3.59	573.53	11.6	3.17	0.58
7	45.44	3.93	628.43	11.9	3.39	0.65
7	43.49	3.96	582.35	11.8	3.44	0.8
7	43.49	3.96	576.47	11.9	3.44	0.8
7	41.14	3.67	567.65	11.6	3.94	0.32
7	41.44	3.69	556.86	11.6	3.33	0.33
7	43.14	3.97	597.06	12.5	3.5	0.57
7	42.97	4.08	590.2	12.5	3.56	0.58
7	43.46	3.74	586.27	11.5	3.39	0.76
7	45.86	3.56	522.55	11.4	3.22	0.7
7	45.7	3.57	518.63	11.4	3.22	0.76
7	41.55	4.17	557.84	12.5	4.22	0.67
7	41.75	4.19	557.84	12.7	4.22	0.66
7	44.45	3.93	555.88	12.1	3.67	0.7
7	44.75	3.87	550	11.8	3.61	0.83
7	44.8	3.88	550	11.8	3.17	0.89
7	44.15	3.71	532.35	11.4	3.44	0.76
7	42.95	4.19	557.84	12.2	4.11	0.7
7	43.13	4.22	560.78	12.1	3.94	0.7
7	45.59	3.44	545.1	11.2	3.33	0.25
7	43.66	3.59	550	11.7	3.56	0.7
7	43.3	3.87	538.24	12	3.22	0.76
7	42.89	3.99	538.24	12	3.22	0.83
7	41.69	3.88	541.18	11.8	3.22	0.76
8	43.75	4.11	596.08	12.1	3.06	0.3
8	44.51	4.01	522.55	12	3.5	0.5
8	43.56	3.82	546.08	11.7	2.89	0.63
8	43.33	3.2	496.08	11.9	2.5	0.7
8	43.22	3.29	497.06	11.8	2.72	0.7
8	43.11	3.79	589.22	12	3.17	0.43
8	41.44	4.1	597.06	12	4.06	0.62
8	45.22	3.89	599.02	11.4	3.11	0.56
8	40.4	4.24	554.9	12.8	3.44	0.67
8	40.02	4.16	559.8	12.9	3.61	0.62
8	45.25	3.79	589.22	11.6	3.83	0.62
8	43.61	3.66	531.37	11.6	3.89	0.76
8	43.96	3.72	536.27	11.6	4.17	0.73
8	40.2	3.92	529.41	12.3	3.89	0.73
8	40.35	3.91	529.41	12.4	3.89	0.79
8	43.64	3.77	600.98	11.6	3.72	0.58
8	43.36	3.67	600.98	11.6	3.56	0.56
8	42.04	3.69	596.08	12.2	3.56	0.56
8	42.17	3.71	602.94	12.2	3.78	0.56
8	41.03	4.32	600.98	12.9	3.33	0.56
8	41.44	4.39	604.9	13	3.39	0.56
9	42.68	4.09	540.2	12.5	3.78	0.7
9	43.18	3.65	541.18	12.4	4.17	0.78
9	41.24	4.22	550.98	12.7	3.89	0.58
9	41.45	4.24	556.86	12.6	3.67	0.58
9	42.21	3.56	549.02	11.8	3.78	0.63
9	43.02	3.94	557.84	12.1	3.39	0.67
9	43.2	3.95	557.84	12.1	4.11	0.67
9	42.08	3.63	525.49	11.8	3.78	0.7
9	40.11	3.93	609.8	12.3	3	0.25
9	40.23	3.93	609.8	13	3.22	0.43
9	43.61	3.87	534.31	12.3	3.33	0.67
9	44.45	3.8	550.98	11.9	4.17	0.72
9	42.7	3.48	554.9	11.7	2.78	0.61
9	41.96	3.67	530.39	12.3	3.28	0.78
9	44.1	4.09	552.94	12.2	3.11	0.61
10	42.41	3.6	573.53	11.4	3.56	0.4
10	42.65	4.02	539.22	11.3	3.78	0.42
10	43.03	3.77	574.51	12.2	4	0.3
10	42.92	3.75	567.65	12.2	3.78	0.3
10	42.29	3.82	554.9	11.7	3.78	0.63
10	44.2	3.91	631.37	11.7	3.56	0.47
10	43.59	3.83	634.31	11.8	3.89	0.47
10	44.34	3.52	580.39	11.6	3.78	0.24
10	44.48	3.8	580.39	11.5	3.78	0.26
10	45.9	3.89	572.55	12.3	3.78	0.45
10	46.08	4.01	574.51	12.3	3.78	0.45
10	42.98	4	588.24	12.2	3.22	0.67
10	42.75	4.03	590.2	12.3	3	0.67
10	45.79	4.06	566.67	11.4	3.83	0.56
10	41.85	3.87	547.06	12	3.33	0.43
10	41.75	3.88	546.08	12	3.11	0.4
10	42.11	3.84	564.71	12.2	3.33	0.55
10	43.43	4.17	551.96	12.4	3.44	0.66
10	42.28	3.74	582.35	11.8	3.72	0.66
10	43.78	3.66	516.67	11.5	3.11	0.66
10	43.16	3.94	570.59	12.3	1.94	0.66
11	41.87	3.85	573.53	12.1	3.56	0.31
11	42.12	3.9	561.76	12.1	3.56	0.32
11	42.27	3.64	550.98	12	3.22	0.63
11	42.35	3.65	543.14	12	3.56	0.63
11	43	4.02	628.43	11.6	3.61	0.48
11	42.75	3.51	582.35	11.9	2.67	0.28
11	42.67	3.52	581.37	11.7	3.17	0.3
11	42.3	3.61	573.53	12.2	2.67	0.45
11	42.33	3.61	565.69	12	2.94	0.45
11	43.69	3.46	536.27	12	2.83	0.63
11	43.75	3.47	534.31	11.9	2.67	0.63
11	43.15	3.85	546.08	12	3.78	0.66
11	43.16	3.84	534.31	12	3.78	0.71
11	41.77	3.68	527.45	12.5	3.67	0.32
11	43.69	3.97	542.16	11.9	3.83	0.71
11	44.92	3.95	506.86	12	4.17	0.71
11	42.86	3.89	595.1	11.6	3.11	0.4
11	43.08	3.86	596.08	11.9	3.22	0.38
11	41.42	4.01	611.76	12.4	3.89	0.55
11	41.11	4.02	603.92	12.3	3.72	0.61
11	41.16	4.34	589.22	12.7	3.94	0.61
11	40.99	3.87	568.63	11.8	3.89	0.61
11	40.84	3.83	562.75	11.8	3.89	0.61
11	44.9	4.14	560.78	12	3.89	0.66
12	44.27	3.17	606.86	11.4	2.94	0.25
12	42.68	4.09	549.02	12.5	3.78	0.63
12	40.53	4.01	621.57	12	3.11	0.55
12	41.93	3.73	565.69	12.3	3.56	0.48
12	43.95	3.73	559.8	12.1	3.94	0.44
12	43.69	3.79	563.73	12	3.89	0.36
12	41.39	3.6	567.65	12.4	3.61	0.6
12	43.73	3.88	567.65	12.7	3.44	0.45
12	43.62	3.87	566.67	12.7	3.33	0.45
12	42.97	3.69	561.76	12	3.5	0.45
12	43.09	3.77	557.84	11.8	3.72	0.45
12	41.11	4.18	562.75	11.9	3.22	0.6
12	43.44	3.95	573.53	11.6	4	0.6
13	43.61	3.57	617.65	12	2.89	0.25
13	43.64	3.61	618.63	11.7	2.61	0.23
13	40.76	3.65	624.51	12	3.11	0.4
13	41.29	3.64	613.73	11.7	3.28	0.3
13	42.94	4.01	576.47	12.3	3.78	0.54
13	45.49	3.41	525.49	11.9	3.44	0.65
13	43.84	4.01	575.49	12	3.61	0.54
13	43.93	4.1	563.73	12.1	3.78	0.55
13	44.39	3.69	566.67	11.8	3.06	0.4
13	43.05	3.66	603.92	12.1	3.11	0.58
13	42.81	3.68	532.35	11.7	3.78	0.67
13	42.37	3.75	539.22	11.5	3.83	0.65
14	43.68	3.57	606.86	11.8	3.56	0.26
14	43.89	3.55	606.86	11.8	3.39	0.21
15	43.8	3.47	587.25	11.6	3.78	0.31
15	44.02	3.41	577.45	11.5	3.78	0.32
15	42.43	4.03	592.16	11.9	2.06	0.57
15	42.48	3.48	592.16	11.7	2.89	0.57
15	44.12	4.06	583.33	12.1	3.83	0.3
15	44.09	4.01	584.31	12.3	3.33	0.3
16	44.06	3.81	572.55	11.8	3.78	0.53
17	44.09	3.6	565.69	12	1.94	0.53
17	44.32	3.67	568.63	12	1.78	0.53
9.537912259	46.03	3.53	496	11.49	7.15	0.51
7.387921455	44.77	3.23	518	11.61	6.99	0.7
10.85925853	41.18	3.53	521	11.86	4.12	0.3
10.01497504	44.04	3.83	529	11.69	7.13	0.32
13.39019083	41.77	3.26	533	13.1	6.04	0.14
13.34397067	43.64	3.23	535	11.49	6.48	0.16
9.376491312	45.79	3.25	539	11.13	5.78	-0.07
8.588020072	43.45	3.33	543	11.48	6.06	0.36
7.025699391	41.74	3.45	543	11.62	6.8	0.45
4.648076738	47.02	2.7	548	11.05	7.13	0.1
7.160738965	43.55	3.03	551	11.49	7.09	0.22
15.01793544	42.39	3.37	558	12.16	6.19	0.17
9.527519438	43.97	2.91	559	10.9	6.45	0.2
6.916797311	45.97	3.41	560	11.48	5.95	0.5
7.428327118	42.69	3.23	560	12	6.62	0
10.22353206	41.25	2.8	560	11.1	5.65	0.07
11.81211891	42.09	3.47	560	11.82	5.57	0.07
11.07786783	42.81	2.98	561	11.7	6.25	0.18
13.4092618	42.6	3.36	566	11.66	7.74	0.12
9.414848142	44.58	3.25	572	10.7	6.17	0.16
10.73574784	44.01	3.48	572	11.69	7.5	0.32
7.434380232	43.14	3.29	573	12.43	7.14	0.11
7.387921455	44.77	3.23	518	11.61	6.99	0.7
9.557316527	44.08	3.82	523	11.6	7.2	0.53
6.557200596	46.47	3.2	531	11.21	6.68	0.26
6.818286815	41.21	3.13	531	12.38	7.79	0.19
13.39019083	41.77	3.26	533	13.1	6.04	0.14
13.34397067	43.64	3.23	535	11.49	6.48	0.16
7.456524036	46.18	2.81	536	10.83	6.16	0.21
9.376491312	45.79	3.25	539	11.13	5.78	-0.07
8.588020072	43.45	3.33	543	11.48	6.06	0.36
7.025699391	41.74	3.45	543	11.62	6.8	0.45
4.648076738	47.02	2.7	548	11.05	7.13	0.1
7.160738965	43.55	3.03	551	11.49	7.09	0.22
15.01793544	42.39	3.37	558	12.16	6.19	0.17
9.527519438	43.97	2.91	559	10.9	6.45	0.2
10.22353206	41.25	2.8	560	11.1	5.65	0.07
11.81211891	42.09	3.47	560	11.82	5.57	0.07
11.07786783	42.81	2.98	561	11.7	6.25	0.18
8.017705828	43.99	2.99	571	10.88	6.01	0.3
9.414848142	44.58	3.25	572	10.7	6.17	0.16
10.73574784	44.01	3.48	572	11.69	7.5	0.32
10.21188597	41.68	3.4	573	11.4	7.29	0.3
7.434380232	43.14	3.29	573	12.43	7.14	0.11
6.258573598	44.75	2.49	575	12.26	8.03	0.06
9.537912259	46.03	3.53	496	11.49	7.15	0.51
7.387921455	44.77	3.23	518	11.61	6.99	0.7
10.85925853	41.18	3.53	521	11.86	4.12	0.3
9.557316527	44.08	3.82	523	11.6	7.2	0.53
9.376491312	45.79	3.25	539	11.13	5.78	-0.07
7.025699391	41.74	3.45	543	11.62	6.8	0.45
9.527519438	43.97	2.91	559	10.9	6.45	0.2
7.428327118	42.69	3.23	560	12	6.62	0
10.22353206	41.25	2.8	560	11.1	5.65	0.07
11.81211891	42.09	3.47	560	11.82	5.57	0.07
11.07786783	42.81	2.98	561	11.7	6.25	0.18
8.017705828	43.99	2.99	571	10.88	6.01	0.3
9.414848142	44.58	3.25	572	10.7	6.17	0.16
10.73574784	44.01	3.48	572	11.69	7.5	0.32
6.258573598	44.75	2.49	575	12.26	8.03	0.06
7.387921455	44.77	3.23	518	11.61	6.99	0.7
10.85925853	41.18	3.53	521	11.86	4.12	0.3
9.557316527	44.08	3.82	523	11.6	7.2	0.53
10.01497504	44.04	3.83	529	11.69	7.13	0.32
6.557200596	46.47	3.2	531	11.21	6.68	0.26
6.818286815	41.21	3.13	531	12.38	7.79	0.19
13.39019083	41.77	3.26	533	13.1	6.04	0.14
13.34397067	43.64	3.23	535	11.49	6.48	0.16
7.456524036	46.18	2.81	536	10.83	6.16	0.21
11.32695427	44.35	3.55	542	11.79	7.4	0
8.588020072	43.45	3.33	543	11.48	6.06	0.36
4.648076738	47.02	2.7	548	11.05	7.13	0.1
7.160738965	43.55	3.03	551	11.49	7.09	0.22
15.01793544	42.39	3.37	558	12.16	6.19	0.17
9.527519438	43.97	2.91	559	10.9	6.45	0.2
7.428327118	42.69	3.23	560	12	6.62	0
10.22353206	41.25	2.8	560	11.1	5.65	0.07
11.81211891	42.09	3.47	560	11.82	5.57	0.07
11.07786783	42.81	2.98	561	11.7	6.25	0.18
13.4092618	42.6	3.36	566	11.66	7.74	0.12
9.414848142	44.58	3.25	572	10.7	6.17	0.16
10.73574784	44.01	3.48	572	11.69	7.5	0.32
10.21188597	41.68	3.4	573	11.4	7.29	0.3
9.458458587	40.21	3.47	580	12.08	6.55	0.07
