# Supplementary material for: Machine learning identifies pupil size and corneal thickness as key predictors of axial elongation rate
Source: PLoS One. 2026 Apr 24;21(4):e0348085. doi: 10.1371/journal.pone.0348085 (PMC13108789; doi:10.1371/journal.pone.0348085)
Supplement: S3 File — (TXT) [file pone.0348085.s003.txt]

# 
library(readxl)
library(dplyr)
library(caret)
library(randomForest)
library(xgboost)
library(e1071)
library(nnet)
library(rpart)
library(rpart.plot)
library(rms)
library(ggplot2)
library(vip)
library(Metrics)
library(tidyr)
library(fastshap)
library(viridis)


# 
data_path <- "The raw data.xlsx"

remove_high_vif <- function(data, threshold = 5) {
  data <- as.data.frame(data)
  vif_vals <- NULL
  while (TRUE) {
    model <- lm(AL ~ ., data = data)
    vif_vals <- vif(model)
    if (max(vif_vals) > threshold) {
      var_to_remove <- names(vif_vals)[which.max(vif_vals)]
      cat("Removing variable due to high VIF:", var_to_remove, "=", max(vif_vals), "\n")
      data <- data[, !names(data) %in% var_to_remove]
    } else {
      break
    }
  }
  return(data)
}

raw_data <- read_excel(data_path, sheet = "Chinese") |>
  select(Ageofonset, CC, ACD, CCT,
         CD, PS, rateofAL) |>
  na.omit()

set.seed(42)
train_index <- createDataPartition(raw_data$rateofAL, p = 0.7, list = FALSE)
train_raw <- raw_data[train_index, ]
test_raw  <- raw_data[-train_index, ]

preProc <- preProcess(train_raw[, -7], method = c("center", "scale"))
train_std <- predict(preProc, train_raw[, -7])
test_std  <- predict(preProc, test_raw[, -7])

train <- cbind(train_std, rateofAL = train_raw$rateofAL)
test  <- cbind(test_std, rateofAL = test_raw$rateofAL)

train <- remove_high_vif(train)
keep_vars <- setdiff(names(train), "rateofAL")
test <- test[, c(keep_vars, "rateofAL")]

# 
ctrl_repeated <- trainControl(method = "repeatedcv", number = 5, repeats = 10, savePredictions = "final")

train_all_models <- function(data, ctrl) {
  models <- list()
  set.seed(123)
  models$rf <- train(rateofAL ~ ., data = data, method = "rf",
                     trControl = ctrl,
                     tuneGrid = expand.grid(mtry = c(3, 4, 5)),
                     ntree = 100, maxnodes = 10, importance = TRUE)
  models$xgb <- train(rateofAL ~ ., data = data, method = "xgbLinear",
                      trControl = ctrl,
                      tuneGrid = expand.grid(nrounds = 20,
                                             lambda = c(1, 5, 10),
                                             alpha = c(1, 5, 10),
                                             eta = 0.05))
  models$svm <- train(rateofAL ~ ., data = data, method = "svmRadial",
                      trControl = ctrl,
                      tuneGrid = expand.grid(sigma = 0.01, C = c(0.1, 1)))
  models$nnet <- train(rateofAL ~ ., data = data, method = "nnet",
                       trControl = ctrl, linout = TRUE, trace = FALSE,
                       tuneGrid = expand.grid(size = c(1, 2, 3), decay = c(0.5, 1)))
  models$tree <- rpart(rateofAL ~ ., data = data)
  models$ridge <- train(rateofAL ~ ., data = data, method = "ridge",
                        trControl = ctrl, tuneLength = 5)
  models$lasso <- train(rateofAL ~ ., data = data, method = "lasso",
                        trControl = ctrl, tuneLength = 5)
  return(models)
}

evaluate_models <- function(models, train, test) {
  res_train <- res_test <- data.frame(Model = character(), MSE = numeric(), R2 = numeric())
  for (name in names(models)) {
    mdl <- models[[name]]
    pred_tr <- predict(mdl, newdata = train)
    pred_te <- predict(mdl, newdata = test)
    res_train <- rbind(res_train, data.frame(Model = name, MSE = mse(train$rateofAL, pred_tr), R2 = R2(pred_tr, train$rateofAL)))
    res_test  <- rbind(res_test,  data.frame(Model = name, MSE = mse(test$rateofAL, pred_te), R2 = R2(pred_te, test$rateofAL)))
  }
  list(train = res_train, test = res_test)
}

#  
models_rep <- train_all_models(train, ctrl_repeated)
scores_rep <- evaluate_models(models_rep, train, test)

cat("—— Repeated CV：training ——\n"); print(scores_rep$train)
cat("—— Repeated CV：training ——\n");  print(scores_rep$test)

#  
write.csv(scores_rep$train, "train_model_performance.csv", row.names = FALSE)
write.csv(scores_rep$test,  "test_model_performance.csv", row.names = FALSE)

#  
best_model_name <- scores_rep$test %>%
  dplyr::arrange(desc(R2)) %>%
  dplyr::slice(1) %>%
  dplyr::pull(Model)

cat("The best model is：", best_model_name, "\n")

#  
best_model <- models_rep[[best_model_name]]

#  
if (best_model_name == "xgb") {
  
  X_mat <- as.matrix(train[, setdiff(names(train), "rateofAL")])
  y_vec <- train$rateofAL
  
  shap_values <- fastshap::explain(
    object = best_model$finalModel,
    X = X_mat,
    pred_wrapper = function(object, newdata) {
      predict(object, newdata = newdata)
    },
    nsim = 100
  )
  
  shap_df <- as.data.frame(shap_values)
  colnames(shap_df) <- colnames(X_mat)
  
  shap_long <- shap_df %>%
    mutate(id = row_number()) %>%
    pivot_longer(-id, names_to = "feature", values_to = "shap_value")
  
  feature_long <- as.data.frame(X_mat) %>%
    mutate(id = row_number()) %>%
    pivot_longer(-id, names_to = "feature", values_to = "feature_value")
  
  plot_df <- left_join(shap_long, feature_long, by = c("id", "feature"))
  
  ggplot(plot_df, aes(x = shap_value,
                      y = reorder(feature, abs(shap_value), FUN = max),
                      color = feature_value)) +
    geom_jitter(height = 0.2, alpha = 0.6) +
    scale_color_viridis(option = "plasma", direction = -1) +
    theme_minimal(base_size = 14) +
    labs(
      title = " ",
      x = "SHAP",
      y = " ",
      color = " "
    )
  
} else if (best_model_name %in% c("rf", "lasso", "ridge")) {
  vip(best_model, num_features = 10, aesthetics = list(fill = "steelblue")) +
    labs(title = paste(best_model_name, "importance", sep = " "))
} else {
  message("importance：", best_model_name)
}

##########################

top_n <- min(6, nrow(vi_df))

#  
if ("finalModel" %in% names(best_model)) {
  vi_df <- vi(best_model)   
} else {
  vi_df <- varImp(best_model)$importance
  vi_df <- vi_df %>%
    tibble::rownames_to_column("Variable") %>%
    rename(Importance = Overall)
}

#  
if (!"Variable" %in% colnames(vi_df)) {
  vi_df <- vi_df %>% rename(Variable = Variable, Importance = Importance)
}

vi_top <- vi_df %>%
  arrange(desc(Importance)) %>%
  dplyr::slice(1:top_n)

#  
ggplot(vi_top, aes(x = reorder(Variable, Importance), y = Importance)) +
  geom_bar(stat = "identity", fill = "#4DBBD5") +
  geom_text(aes(label = round(Importance, 2)), 
            hjust = -0.1, size = 3) +  
  coord_flip() +
  labs(title = " ",
       x = " ", y = " ") +
  theme_minimal(base_size = 14) +
  theme(plot.title = element_text(hjust = 0.5)) +
  ylim(0, max(vi_top$Importance) * 1.1)  
